# Supplementary material for: MicroRNAs Expression Profile in MN1-Altered Astroblastoma
Source: Biomedicines. 2025 Jan 6;13(1):112. doi: 10.3390/biomedicines13010112 (PMC11762140; doi:10.3390/biomedicines13010112)
Supplement: Supplementary file 1 [file biomedicines-13-00112-s001.zip]

Archive with 4 entries (4 files):
- Figure S1.jpg
- Figure S2.pptx
- Figure S3A.tif
- Figure S3B.tif
